# Supplementary material for: Novel Strategies for Cancer Combat: Drug Combination Using Repurposed Drugs Induces Synergistic Growth Inhibition of MCF-7 Breast and HT-29 Colon Cancer Cells
Source: Curr Issues Mol Biol. 2022 Oct 16;44(10):4930–49. doi: 10.3390/cimb44100335 (PMC9601176; doi:10.3390/cimb44100335)
Supplement: Supplementary file 1 [file cimb-44-00335-s001.zip]

Archive with 1 entries (1 files):
- cimb-1960090-supplementary.pdf
